# Supplementary material for: Toward Smart Biomimetic Apatite-Based Bone Scaffolds with Spatially Controlled Ion Substitutions
Source: Nanomaterials (Basel). 2023 Jan 28;13(3):519. doi: 10.3390/nano13030519 (PMC9919144; doi:10.3390/nano13030519)
Supplement: Supplementary file 1 [file nanomaterials-13-00519-s001.zip]

Archive with 1 entries (1 files):
- nanomaterials-2181458-supplementary.pdf
